# Supplementary material for: Investor attention on COVID-19 and African stock returns
Source: MethodsX. 2020 Dec 29;8:101195. doi: 10.1016/j.mex.2020.101195 (PMC8374205; doi:10.1016/j.mex.2020.101195)
Supplement: Supplementary file 1 [file mmc1.zip]

Archive with 1 entries (1 files):
- replication_file.wf1
